# Supplementary material for: Identification of Genomic Predictors of Muscle Fiber Size
Source: Cells. 2024 Jul 18;13(14):1212. doi: 10.3390/cells13141212 (PMC11274365; doi:10.3390/cells13141212)
Supplement: Supplementary file 1 [file cells-13-01212-s001.zip]

Archive with 1 entries (1 files):
- cells-3066432-supplementary.xlsx
