# Supplementary material for: Identification of Genomic Predictors of Muscle Fiber Size
Source: Cells. 2024 Jul 18;13(14):1212. doi: 10.3390/cells13141212 (PMC11274365; doi:10.3390/cells13141212)
Supplement: Supplementary file 1 [file cells-13-01212-s001.zip › cells-3066432-supplementary.xlsx]

## Sheet: Figure S1
Figure S1. Microphotographs of the labelled muscle sections (immunohistochemistry)

## Sheet: Table S2
Table S2: Association of lean mass related SNPs with muscle fiber size and other phenotypes (Guilherme et al. Cells 2024).
CHR	BP (GRCh37)	Nearest gene	Gene full name	SNP	Polymorphism	Consequence	Reference allele	Alternative allele	Favourable allele (app. lean mass and CSA increasing allele)	P value (app. lean mass; Pei et al. 2020)	Beta (app. lean mass; Pei et al. 2020)	P value (CSA of fast-twitch muscle fibers)	Beta (CSA of fast-twitch muscle fibers)	SE (CSA of fast-twitch muscle fibers)	P value (handgrip strength in the UK Biobank: the lowest p value from all the studies)	Associations with athlete status and weightlifting performance	Association with physical activity (UK Biobank)	Effect of favorable allele on gene expression in human skeletal muscle (GTEx portal)	Effect of acute resistance exercise on gene expression (https://metamex.eu/) n=198 [Pillon et al. 2020]	Effect of resistance training (1-52 weeks) on gene expression (https://metamex.eu/) n=309 [Pillon et al. 2020]	Effects of gene knockouts on lean mass and grip strength in mice (IMPC database)	SNP
1	150257714	CIART	Circadian Associated Repressor Of Transcription	rs2318761	A/G	intronic	A	G	A	8.2 × 10−17	-0.0158	0.020	-403.845	171.033	NS	NS	NS	A allele: CIART ↓ (p = 0.05)	CIART ↓ in 4 cohorts [GSE19062 (logFC = -0.79, p = 0.024); GSE23697 (logFC = -1.49, p = 0.027); GSE28422 (logFC = -1.61, p = 0.0000011); GSE59088 (logFC = -2.11, p = 0.0000013)]	CIART ↓ in 3 cohorts [GSE99963 (logFC = -0.63, p = 0.0061); GSE45426 (logFC = -0.65, p = 0.0052); GSE8479 (logFC = -0.80, p = 0.024)]	N/A	rs2318761
1	39758955	MACF1	Microtubule Actin Crosslinking Factor 1	rs2484749	A/G	intronic	A	G	A	4.9 × 10−10	-0.0134	0.046	-370.02	184.538	NS	The A allele is over-represented in 41 elite Russian speed-strength athletes compared to 209 controls (35.4 vs 24.6%, p = 0.038).	NS	A allele: MACF1 ↑ (p = 0.00011)	MACF1 ↑ in 1 cohort [GSE24235; logFC = 0.52, p = 0.0065]	MACF1 ↑ in 1 cohort [GSE97084 (logFC = 0.30, p = 0.00048)]	N/A	rs2484749
1	1702436	NADK	NAD Kinase	rs12040325	G/A	intronic	G	A	A	1.0 × 10−10	0.0121	0.027	397.971	177.87	0.0013	The A allele is over-represented in 75 highly elite Russian sprinters compared to 256 highly elite endurance athletes (59.3 vs 49.2%; p = 0.011).	A allele: Strenuous sports or other exercises (p = 0.0035); Sports club or gym (p = 0.0043)	A allele: NADK ↑ (p = 1.3 × 10−8)	NADK ↑ in 2 cohorts [GSE28422 (logFC = 0.43, p = 0.000081); GSE59088 (logFC = 0.24, p = 0.026)]	NS	NS	rs12040325
5	53164235	NDUFS4	NADH:Ubiquinone Oxidoreductase Subunit S4	rs7727774	A/G	intergenic	A	G	A	7.5 × 10−13	-0.0135	0.013	-442.991	176.655	0.00094	NS	NS	A allele: NDUFS4 ↓ (p = 0.0091)	NS	NDUFS4 ↓ in 2 cohorts [GSE45426 (logFC = -0.33, p = 0.048); GSE8479 (logFC = -0.37, p = 0.029)]	N/A	rs7727774
15	86215614	AKAP13	A-Kinase Anchoring Protein 13	rs11632750	A/C	intronic	A	C	C	3.9 × 10−37	0.0273	0.032	464.305	214.188	0.012	The C allele is over-represented in 36 highly elite Russian weightlifters compared to 209 controls (41.7 vs 28.9%, p = 0.048). The C allele is associated with higher weightlifting performance in 53 Russian weightlifters (AA genotype: 236 (19) points, CA genotype: 243 (24) points, CC genotype: 262 (18) points; p = 0.035).	C allele: Number of days/week of vigorous physical activity 10+ minutes (p = 0.00016)	C allele: AKAP13 ↓ (p = 0.00027)	NS	AKAP13 ↓ in 3 cohorts [GSE99963 (logFC = -0.44, p = 0.0096); GSE8479 (logFC = -0.45, p = 0.0019); GSE8479 (logFC = -0.50, p = 0.0052)]	NS	rs11632750
6	31835164	C4A	Complement C4A (Chido/Rodgers Blood Group)	rs693906	G/C	intergenic	G	C	C	2.2 × 10−54	0.0404	0.015	680.19	275.694	0.0029	NS	NS	C allele: C4A ↓ (p = 8.2 × 10−22)	NS	NS	N/A	rs693906
2	44999709	CAMKMT	Calmodulin-Lysine N-Methyltransferase	rs343954	T/C	3'-UTR	T	C	C	5.4 × 10−10	0.0155	0.044	488.44	239.867	0.000062	NS	NS	C allele: CAMKMT ↑ (p = 0.0011)	CAMKMT ↑ in 1 cohort [GSE24235; logFC = 0.25, p = 0.036]	NS	Camkmt: lean mass ↓ (Lean mass; p = 0.0388 adj. for sex)	rs343954
5	122699198	CEP120	Centrosomal Protein 120	rs34732995	C/CTA	intronic	C	CTA	C	2.2 × 10−55	-0.0296	0.017	-420.42	173.361	4.6 × 10−8	NS	NS	C allele: CEP120 ↑ (p = 0.0011)	NS	NS	NS	rs34732995
20	6294078	FERMT1	FERM Domain Containing Kindlin 1	rs6054078	A/C	intergenic	A	C	C	1.6 × 10−9	0.0122	0.019	419.14	176.304	NS	The C allele is over-represented in 41 Japanese wrestlers compared to 306 Japanese controls (96.3 vs 88.1%; p = 0.01)	NS	C allele: FERMT1 ↓ (p = 0.024)	NS	NS	N/A	rs6054078
16	15138413	NTAN1	N-Terminal Asparagine Amidase	rs3803573	C/T	intronic	C	T	C	1.8 × 10−15	-0.0165	0.019	-434.403	183.582	0.0011	NS	NS	C allele: NTAN1 ↑ (p = 0.0031)	NS	NTAN1 ↑ in 3 cohorts [GSE97084 (logFC = 0.28, p = 0.016); GSE97084 (logFC = 0.26, p = 0.0076); GSE157585 (logFC = 0.24, p = 0.00074)]	N/A	rs3803573
4	123825919	NUDT6	Nudix Hydrolase 6	rs12509014	C/T	intronic	C	T	C	5.4 × 10−30	-0.0263	0.038	-433.152	206.764	NS	The C allele is over-represented in 115 elite Russian sprinters compared to 209 controls (32.6 vs 18.8%, p = 0.0007).	NS	C allele: NUDT6 ↑ (p = 1.5 × 10−13)	NS	NUDT6 ↑ in 1 cohort [GSE157585 (logFC = 0.25, p = 0.0057)]	Nudt6: grip strength ↓ (Forelimb and hindlimb grip strength; p = 0.00934 adj. for sex)	rs12509014
20	34366535	PHF20	PHD Finger Protein 20	rs6121042	C/T	intronic	C	T	C	1.3 × 10−114	-0.0572	0.048	-439.005	220.419	3.5 × 10−13	NS	NS	C allele: PHF20 ↑ (p = 0.037)	PHF20 ↑ in 1 cohort [GSE28422; logFC = 0.27, p = 0.007]	NS	NS	rs6121042
2	24102691	ATAD2B	ATPase Family AAA Domain Containing 2B	rs4665244	A/G	intronic	A	G	G	1.5 × 10−31	0.0225	0.027	401.404	179.739	0.001	NS	NS	G allele: ATAD2B ↑ (p = 0.05)	NS	NS	NS	rs4665244
7	46331207	IGFBP3	Insulin Like Growth Factor Binding Protein 3	rs13237404	G/A	intronic	G	A	G	5.6 × 10−27	-0.0365	0.045	-730.591	362.195	0.0001	The G allele is associated with higher weightlifting performance in 68 Japanese weightlifters (GG genotype: 216.8 (26.0) points, GA+AA genotypes: 191.2 (32.8) points; p = 0.006). The G allele is over-represented in 41 Japanese wrestlers compared to 306 Japanese controls (98.8 vs 93.0%; p = 0.03).	NS	G allele: IGFBP3 ↓ (p = 0.0054)	NS	NS	Igfbp3: grip strength ↑ (Forelimb and hindlimb grip strength normalised against body weight; p = 0.0203 adj. for sex)	rs13237404
22	22145634	MAPK1	Mitogen-Activated Protein Kinase 1	rs34550586	A/G	intronic	A	G	G	1.5 × 10−9	0.0116	0.021	401.671	172.242	NS	The G allele is over-represented in 36 highly elite Russian weightlifters compared to 209 controls (56.9 vs 45.4%, p = 0.041).	NS	G allele: MAPK1 ↓ (p = 5.0 × 10−10)	NS	NS	NS	rs34550586
16	2250731	MLST8	MTOR Associated Protein, LST8 Homolog	rs26866	A/G	intergenic	A	G	G	2.9 × 10−28	0.0209	0.006	452.89	163.7	0.00022	NS	NS	G allele: MLST8 ↑ (p = 4.6 × 10−21)	NS	NS	N/A	rs26866
6	130374461	L3MBTL3	L3MBTL Histone Methyl-Lysine Binding Protein 3	rs7740107	T/A	intronic	T	A	T	7.5 × 10−99	-0.0451	0.046	-387.264	192.299	6.3 × 10−21	NS	NS	T allele: L3MBTL3 ↑ (p = 6.5 × 10−10)	NS	NS	NS	rs7740107
6	32187637	NOTCH4	Notch Receptor 4	rs8192589	G/T	intronic	G	T	T	5.4 × 10−51	0.0398	0.010	725.095	278.222	0.0023	NS	NS	T allele: NOTCH4 ↓ (p = 5.2 × 10−11)	NOTCH4 ↓ in 1 cohort [GSE59088; logFC = -0.24, p = 0.041]	NS	NS	rs8192589
1	40032239	PABPC4	Poly(A) Binding Protein Cytoplasmic 4	rs3768320	T/C	intronic	T	C	T	3.0 × 10−10	-0.0125	0.034	-413.274	192.658	NS	NS	NS	T allele: PABPC4 ↓ (p = 0.0000013)	NS	PABPC4 ↓ in 3 cohorts [GSE8479 (logFC = -0.35, p = 0.048); GSE45426 (logFC = -0.38, p = 0.018); GSE99963 (logFC = -0.52, p = 0.001)]	Pabpc4: lean mass ↑ (Lean/Body weight; p = 0.0435 in males)	rs3768320
5	35188444	PRLR	Prolactin Receptor	rs6897259	T/C	intronic	T	C	C	9.6 × 10−14	0.0145	0.018	427.719	178.438	0.00018 (n=135,468; 60 years and older)	The CC genotype is over-represented in 78 Japanese strength athletes compared to 306 Japanese controls (10.5 vs 4.3%; p = 0.03).	NS	N/A	─	─	─	rs6897259
12	77431796	E2F7	E2F Transcription Factor 7	rs10779153	T/A	intronic	T	A	A	1.5 × 10−9	0.0115	0.00007	733.748	178.761	NS	The A allele is over-represented in 115 elite Russian sprinters compared to 373 elite endurance athletes (61.8 vs 51.5%, p = 0.024).	NS	N/A	─	─	─	rs10779153
10	72479341	ADAMTS14	ADAM Metallopeptidase With Thrombospondin Type 1 Motif 14	rs1420524	T/A	intronic	T	A	A	1.0 × 10−12	0.014	0.042	364.356	177.999	NS	The A allele is over-represented in 53 elite Russian weightlifters compared to 209 controls (49.1 vs 37.2%, p = 0.007). A allele is over-represented in 83 elite Russian strength athletes compared to 209 controls (47.5 vs 37.2%, p = 0.023).	NS	N/A	─	─	─	rs1420524
1	47965813	FOXD2	Forkhead Box D2	rs10749868	C/T	upstream gene variant	C	T	C	4.8 × 10−9	-0.017	0.005	-769.751	271.061	0.00085	NS	NS	N/A	─	─	─	rs10749868
1	213325247	RPS6KC1	Ribosomal Protein S6 Kinase C1	rs182673203	C/T	intronic	C	T	T	6.2 × 10−11	0.0126	0.029	391.315	177.643	NS	NS	NS	N/A	─	─	─	rs182673203
6	32295744	TSBP1	Testis Expressed Basic Protein 1	rs9268249	T/A	intronic	T	A	T	9.1 × 10−42	-0.0256	0.016	-398.839	163.209	6.0 × 10−9	NS	NS	N/A	─	─	─	rs9268249
6	32384500	BTNL2	Butyrophilin Like 2	rs2227138	C/T	intergenic	C	T	T	7.0 × 10−44	0.0358	0.026	776.982	346.287	0.0036	NS	NS	N/A	─	─	─	rs2227138
6	32592582	HLA-DQA1	Major Histocompatibility Complex, Class II, DQ Alpha 1	rs9271657	T/C	upstream gene variant	T	C	C	4.1 × 10−34	0.0292	0.046	407.04	202.291	0.006	NS	NS	N/A	─	─	─	rs9271657
11	118593218	TREH	Trehalase	rs472419	C/T	intronic	C	T	T	8.8 × 10−11	0.0127	0.012	497.834	195.356	NS	NS	T allele: Number of days/week walked 10+ minutes (p = 0.0013)	N/A	─	─	─	rs472419
12	66326943	HMGA2	High Mobility Group AT-Hook 2	rs1480474	A/G	intronic	A	G	A	1.1 × 10−139	-0.0481	0.023	-409.452	178.453	1.5 × 10−12	NS	A allele: Number of days/week of vigorous physical activity 10+ minutes (p = 0.0042)	N/A	─	─	─	rs1480474
15	69597471	PAQR5	Progestin And AdipoQ Receptor Family Member 5	rs2415040	G/C	intronic	G	C	G	1.0 × 10−8	-0.0111	0.028	-402.437	181.493	NS	NS	NS	N/A	─	─	─	rs2415040
15	70350457	TLE3	TLE Family Member 3, Transcriptional Corepressor	rs2291982	C/A	non coding transcript exon variant	C	A	A	6.4 × 10−9	0.0142	0.039	565.935	270.881	NS	NS	NS	N/A	─	─	─	rs2291982
17	47041247	GIP	Gastric Inhibitory Polypeptide	rs4794005	G/A	intronic	G	A	A	5.3 × 10−22	0.0184	0.025	383.365	169.633	0.00043	NS	A allele: Strenuous sports (p = 0.000094); Usual walking pace (p = 0.0011)	N/A	─	─	─	rs4794005
3	112874860	BOC	BOC Cell Adhesion Associated, Oncogene Regulated	rs9810734	A/T	intronic	A	T	T	2.3 × 10−8	0.0118	0.035	406.286	191.173	NS	The T allele is over-represented in 78 Japanese strength athletes compared to 306 Japanese controls (37.7 vs 28.5%; p = 0.02).	NS	NS	─	─	─	rs9810734
10	27829355	RAB18	RAB18, Member RAS Oncogene Family	rs2477317	A/G	3'-UTR	A	G	G	3.3 × 10−11	0.0232	0.034	768.355	359.189	NS	The G allele is over-represented in 115 elite Russian sprinters compared to 209 controls (12.4% vs 6.6%, p = 0.0065).	NS	NS	─	─	─	rs2477317
6	127020173	CENPW	Centromere Protein W	rs853985	C/T	intronic	C	T	C	4.7 × 10−121	-0.0441	0.017	-427.642	177.511	0.000016	The C allele is over-represented in 115 elite Russian sprinters compared to 209 controls (62.4 vs 47.9%, p = 0.014).	C allele: Usual walking pace (p = 0.0027)	NS	─	─	─	rs853985
11	68177510	LRP5	LDL Receptor Related Protein 5	rs2306862	C/T	synonymous	C	T	C	1.4 × 10−46	-0.0365	0.041	-624.844	302.754	3.4 × 10−9	The C allele is over-represented in 239 elite Russian power athletes compared to 373 elite endurance athletes (92.8 vs 83.9%, p = 0.03).	C allele: Strenuous sports or other exercises (p = 0.0007); Vigorous physical activity (p = 0.0049)	NS	─	─	─	rs2306862
2	112780969	MERTK	MER Proto-Oncogene, Tyrosine Kinase	rs55812028	C/T	intronic	C	T	T	3.7 × 10−13	0.0158	0.019	411.044	173.617	NS	The T allele is over-represented in 36 highly elite Russian weightlifters compared to 209 controls (44.4 vs 28.6%, p = 0.016). T allele is over-represented in 48 highly elite Russian strength athletes compared to 209 controls (38.5 vs 28.6%, p = 0.049).	NS	NS	─	─	─	rs55812028
6	33208748	VPS52	VPS52 Subunit Of GARP Complex	rs213225	G/A	downstream gene variant	G	A	A	6.8 × 10−9	0.0109	0.00008	637.059	156.45	NS	The A allele is over-represented in 115 elite Russian sprinters compared to 373 elite endurance athletes (60.8 vs 52.0%, p = 0.038).	A allele: Sports club or gym (p = 0.00068)	NS	─	─	─	rs213225
1	10825577	CASZ1	Castor Zinc Finger 1	rs11121615	C/T	intronic	C	T	C	3.3 × 10−23	-0.0202	0.036	-392.692	185.692	NS	NS	NS	NS	─	─	─	rs11121615
1	56612622	PLPP3	Phospholipid Phosphatase 3	rs12140284	T/C	intronic	T	C	C	3.3 × 10−33	0.0292	0.028	558.136	251.99	NS	NS	NS	NS	─	─	─	rs12140284
1	155007796	DCST1	DC-STAMP Domain Containing 1	rs150352963	C/G	intronic	C	G	G	1.3 × 10−17	0.0474	0.042	2047.55	998.355	0.000025	NS	NS	NS	─	─	─	rs150352963
2	233093733	DIS3L2	DIS3 Like 3'-5' Exoribonuclease 2	rs79057767	A/G	intronic	A	G	G	3.2 × 10−21	0.0502	0.004	1533.94	526.79	NS	NS	NS	NS	─	─	─	rs79057767
3	99573528	CMSS1	Cms1 Ribosomal Small Subunit Homolog	rs35225638	T/TG	intronic	T	TG	TG	4.8 × 10−12	0.0138	0.045	396.575	195.983	NS	NS	NS	NS	─	─	─	rs35225638
3	169117792	MECOM	MDS1 And EVI1 Complex Locus	rs2115959	A/C	intronic	A	C	C	5.7 × 10−14	0.0142	0.038	377.085	179.887	0.0000015	NS	NS	NS	─	─	─	rs2115959
4	26401987	RBPJ	Recombination Signal Binding Protein For Immunoglobulin Kappa J Region	rs3109841	G/T	intronic	G	T	T	5.9 × 10−14	0.015	0.026	436.39	194.316	NS	NS	NS	NS	─	─	─	rs3109841
4	73265396	ADAMTS3	ADAM Metallopeptidase With Thrombospondin Type 1 Motif 3	rs72852033	T/C	intronic	T	C	T	2.4 × 10−10	-0.0265	0.006	-909.652	323.564	NS	NS	NS	NS	─	─	─	rs72852033
4	111553133	PITX2	Paired Like Homeodomain 2	rs2595104	T/G	intronic	T	G	T	1.2 × 10−11	-0.014	0.048	-363.943	183.059	0.033	NS	NS	NS	─	─	─	rs2595104
5	37425990	WDR70	WD Repeat Domain 70	rs4869505	G/C	intronic	G	C	C	6.5 × 10−31	0.0225	0.032	387.824	178.745	NS	NS	NS	NS	─	─	─	rs4869505
5	64602788	ADAMTS6	ADAM Metallopeptidase With Thrombospondin Type 1 Motif 6	rs9291834	T/C	intronic	T	C	T	2.8 × 10−8	-0.0106	0.019	-457.245	191.881	0.012	NS	NS	NS	─	─	─	rs9291834
6	45358323	RUNX2	RUNX Family Transcription Factor 2	rs1321080	G/T	intronic	G	T	G	2.0 × 10−16	-0.0175	0.021	-465.784	199.839	0.049	NS	NS	NS	─	─	─	rs1321080
7	100909487	FIS1	Fission, Mitochondrial 1	rs4729677	A/G	downstream gene variant	A	G	A	1.2 × 10−10	-0.0122	0.042	-368.172	179.13	9.1 × 10−7	NS	NS	NS	─	─	─	rs4729677
8	135812493	ZFAT	Zinc Finger And AT-Hook Domain Containing	rs137957419	A/ATTTTAATAAAT	upstream gene variant	A	ATTTTAATAAAT	A	1.7 × 10−18	-0.0185	0.024	-498.965	218.418	0.00012	NS	NS	NS	─	─	─	rs137957419
10	114469065	VTI1A	Vesicle Transport Through Interaction With T-SNAREs 1A	rs11196067	A/T	intronic	A	T	T	2.1 × 10−9	0.0115	0.004	530.059	179.147	NS	NS	NS	NS	─	─	─	rs11196067
12	102949647	IGF1	Insulin Like Growth Factor 1	rs35762	T/C	intergenic	T	C	T	8.4 × 10−21	-0.0245	0.002	-822.176	262.614	0.000055	NS	NS	NS	─	─	─	rs35762
14	25946258	STXBP6	Syntaxin Binding Protein 6	rs61981417	C/T	intergenic	C	T	C	2.3 × 10−8	-0.0128	0.037	-459.798	218.073	NS	NS	NS	NS	─	─	─	rs61981417
17	8933194	NTN1	Netrin 1	rs7223668	A/G	intronic	A	G	G	2.2 × 10−11	0.0127	0.049	363.772	183.67	NS	NS	NS	NS	─	─	─	rs7223668
18	57743096	PMAIP1	Phorbol-12-Myristate-13-Acetate-Induced Protein 1	rs8086627	C/A	regulatory region variant	C	A	A	2.0 × 10−45	0.0278	0.017	492.698	203.906	0.005	NS	NS	NS	─	─	─	rs8086627

## Sheet: Table S1
Table S1: Characteristics of 148 physically active participants (Guilherme et al. Cells 2024).
Group	n	Age	CSA of FT MF, μm2	CSA of ST MF, μm2	% of FT MF	% of ST MF	% relative area of FT MF	% relative area of ST MF
Female power-trained	19	26.0 (5.5)	5193 (1548)	5171 (1060)	48.8 (12.8)	53.6 (13.7)	47.3 (13.7)	52.7 (13.7)
Female endurance-trained	28	29.3 (8.3)	3701 (855)	4272 (775)	46.8 (12.2)	56.7 (13.6)	42.5 (13.9)	57.5 (13.9)
Male power-trained	28	28.8 (7.0)	7135 (1543)	5787 (1015)	56.1 (13.1)	46.5 (12.8)	59.2 (12.3)	40.8 (12.3)
Male endurance-trained	73	32.0 (8.6)	5461 (1453)	5209 (1245)	50.7 (16.5)	52.3 (16.7)	50.2 (18.1)	49.8 (18.1)
FT MF, fast-twitch muscle fibers; ST MF, slow-twitch muscle fibers; Data are mean (SD).
